# Supplementary material for: Epidemiological and Antimicrobial Resistance Trends in Bacterial Keratitis: A Hospital-Based 10-Year Study (2014–2024)
Source: Microorganisms. 2025 Mar 17;13(3):670. doi: 10.3390/microorganisms13030670 (PMC11945485; doi:10.3390/microorganisms13030670)
Supplement: Supplementary file 1 [file microorganisms-13-00670-s001.zip]

Archive with 1 entries (1 files):
- microorganisms-3514555-supplementary.xlsx
