# Supplementary material for: Epidemiological and Antimicrobial Resistance Trends in Bacterial Keratitis: A Hospital-Based 10-Year Study (2014–2024)
Source: Microorganisms. 2025 Mar 17;13(3):670. doi: 10.3390/microorganisms13030670 (PMC11945485; doi:10.3390/microorganisms13030670)
Supplement: Supplementary file 1 [file microorganisms-13-00670-s001.zip › microorganisms-3514555-supplementary.xlsx]

## Sheet: Table S1
Gram-positive cocci	Gentamicin			Ciprofloxacin			Ofloxacin			Rifampicin			Tobramycin			Gatifloxacin			Ceftazidime			Moxifloxacin
	S	I	R	S	I	R	S	I	R	S	I	R	S	I	R	S	I	R	S	I	R	S	I	R
S. haemolyticus	15	13-14	12	21	16-20	15	18	15-17	14	20	17-19	16	15	13-14	12	23	20-22	19	25	20-24	19	24	21-23	20
S.capitis	15	13-14	12	21	16-20	15	18	15-17	14	20	17-19	16	15	13-14	12	23	20-22	19	25	20-24	19	24	21-23	20
S.hominis	15	13-14	12	21	16-20	15	18	15-17	14	20	17-19	16	15	13-14	12	23	20-22	19	25	20-24	19	24	21-23	20
S.mitis	15	13-14	12	21	16-20	15	16	13-15	12	19	17-18	16	15	13-14	12	21	18-20	17	24	22-23	21	17	14-16	13
S.oralis	15	13-14	12	21	16-20	15	16	13-15	12	19	17-18	16	15	13-14	12	21	18-20	17	24	22-23	21	17	14-16	13
S.pneumoniae	15	13-14	12	21	16-20	15	16	13-15	12	19	17-18	16	15	13-14	12	21	18-20	17	24	22-23	21	17	14-16	13
S.aureus	15	13-14	12	21	16-20	15	18	15-17	14	20	17-19	16	15	13-14	12	23	20-22	19	25	20-24	19	24	21-23	20
S.epidermidis	15	13-14	12	21	16-20	15	18	15-17	14	20	17-19	16	15	13-14	12	23	20-22	19	25	20-24	19	24	21-23	20

## Sheet: Table S2
Gram-negative bacilli	Gentamicin			Ciprofloxacin			Ofloxacin			Tobramycin			Gatifloxacin			Ceftazidime			Moxifloxacin			Amikacin
	S	I	R	S	I	R	S	I	R	S	I	R	S	I	R	S	I	R	S	I	R	S	I	R
P.putida	15	13-14	12	25	19-24	18	16	13-15	12	15	13-14	12	18	15-17	14	18	15-17	14	16	7-15	8	17	15-16	14
P.maltophilia	15	13-14	12	25	19-24	18	16	13-15	12	15	13-14	12	18	15-17	14	18	15-17	14	16	7-15	8	17	15-16	14
E.cloacae	15	13-14	12	26	22-25	21	16	13-15	12	15	13-14	12	18	15-17	14	21	18-20	17	16	7-15	8	17	15-16	14
A.baumannii	15	13-14	12	21	16-20	15	16	13-15	12	15	13-14	12	18	15-17	14	18	15-17	14	16	7-15	8	17	15-16	14
M.osloensis	15	13-14	12	21	16-20	15	16	13-15	12	15	13-14	12	18	15-17	14	21	18-20	17	16	7-15	8	17	14-16	13
S.marcescens	15	13-14	12	21	16-20	15	16	13-15	12	15	13-14	12	16	13-15	12	21	18-20	17	16	13-15	12	18	15-17	14
P.aeruginosa	15	13-14	12	25	19-24	18	16	13-15	12	15	13-14	12	18	15-17	14	18	15-17	14	16	7-15	8	17	15-16	14

## Sheet: Table S3
Gram-positive bacilli	Ciprofloxacin			Ofloxacin			Rifampicin			Gatifloxacin			Ceftazidime			Moxifloxacin			Amikacin
	S	I	R	S	I	R	S	I	R	S	I	R	S	I	R	S	I	R	S	I	R
A.adiacens	20	16-19	15	22	17-21	16	18	14-17	13	22	18-21	17	16	17-19	20	18	19-22	23	15	16-18	19
Other Corynebacterium spp.	21	16-19	15	24	17-23	16	20	15-19	16	23	20-22	19	21	18-20	17	24	21-23	20	20	17-19	16
Propionigenium spp.	21	16-19	15	16	13-15	12	16	13-15	12	16	13-15	12	21	18-20	17	16	13-15	12	18	15-17	14
Mycobacterium spp.	21	16-19	15	16	13-15	12	20	11-19	10	24	15-23	14	18	9-17	8	25	16-24	15	18	15-17	14
C.macginleyi	21	16-19	15	24	17-23	16	20	15-19	16	23	20-22	19	21	18-20	17	24	21-23	20	20	17-19	16
